# Supplementary material for: Oxytocin induces the formation of distinctive cortical representations and cognitions biased toward familiar mice
Source: Nat Commun. 2024 Jul 25;15:6274. doi: 10.1038/s41467-024-50113-6 (PMC11272796; doi:10.1038/s41467-024-50113-6)
Supplement: Supplementary file 4 — Source Data [file 41467_2024_50113_MOESM4_ESM.xlsx]

## Sheet: 1g
		mean Euclidean distance from baseline (0 to +1 s relative to odor onset)
		AON		pPC		LEC
		#1	#2	#1	#2	#1	#2
trials	1	1.586	1.67025	1.07636	0.918095	0.656758	0.708697
	2	1.39858	1.43997	0.715918	0.778254	0.588988	0.771344
	3	1.31444	1.37069	0.633964	0.639665	0.580865	0.758776
	4	1.27499	1.35166	0.639857	0.731652	0.621266	0.724917
	5	1.31679	1.19383	0.587453	0.611756	0.592311	0.518929
	6	1.29391	1.18871	0.664027	0.707311	0.591083	0.658232
	7	1.3233	1.14458	0.704171	0.596867	0.645287	0.562408
	8	1.19845	1.11776	0.609642	0.696727	0.564525	0.60485
	9	1.13474	1.14047	0.5824	0.618992	0.578298	0.474649
	10	1.15923	1.09018	0.64157	0.55571	0.52272	0.545418
	11	1.24078	1.14927	0.596735	0.639634	0.527612	0.561488
	12	1.16104	1.17636	0.572599	0.610501	0.552487	0.528274
	13	1.11614	1.10263	0.52233	0.546297	0.474473	0.599254
	14	1.17773	1.16568	0.604809	0.595504	0.552285	0.473866
	15	1.15574	1.12909	0.691758	0.621818	0.485588	0.665264
	16	1.09094	1.14832	0.635285	0.592014	0.480566	0.482175
	17	1.2049	1.13486	0.664139	0.68249	0.628307	0.502405
	18	1.158	1.1691	0.69173	0.48568	0.518353	0.559998
	19	1.12926	1.23571	0.704454	0.552341	0.607472	0.604425
	20	1.14556	1.12775	0.720075	0.682561	0.477568	0.467736
		Note that statistical significance was assessed using a repeated-measures ANOVA with Tukey's post-hoc test for multiple comparisons including all five odors presented (see Source Data for Supplementary Fig. 2d,g for full dataset, if you wish to replicate the statistical design used).

## Sheet: 1h
		sniff frequency (Hz) during odor presentation (0 to +1 s relative to odor onset)
		#1	#2
sessions	1	3.63281	3.74512
	2	3.20312	3.24219
	3	4.14062	4.37012
	4	2.74414	2.72461
	5	3.12988	3.125
	6	3.19336	3.22754
	7	3.91602	4.22363
	8	3.20312	3.3252
	9	3.59375	3.85742
	10	3.76465	3.56934
	11	4.52148	4.57031
	12	3.03711	3.07617
	13	3.78418	3.85742
	Note that statistical significance was assessed using a repeated-measures ANOVA with Tukey's post-hoc test for multiple comparisons including all five odors presented (see Source Data for Supplementary Fig. 5b-c for full dataset, if you wish to replicate the statistical design used).

## Sheet: 2b
		sniff frequency (Hz) during odor presentation (0 to +1 s relative to odor onset)
		familiar	novel
sessions	1	3.33984	3.31543
	2	4.03809	3.83789
	3	3.7793	3.69629
	4	3.86719	3.69141
	5	3.66699	3.66699
	6	2.97363	3.00781
	7	3.41797	3.22754
	8	3.86719	3.84277
	9	3.58398	3.37402
	10	3.96973	3.79395
	11	3.20312	3.0957
	12	4.04297	3.52051
	13	4.15039	3.9209
	14	3.91113	3.49609
	15	3.62305	3.59863

## Sheet: 2c
		mean Euclidean distance from baseline (0 to +1 s relative to odor onset)
		AON
		familiar	novel
trials	1	1.77909	1.73698
	2	1.39554	1.3348
	3	1.40992	1.37083
	4	1.28337	1.31152
	5	1.27457	1.25719
	6	1.29313	1.20015
	7	1.28392	1.2588
	8	1.24375	1.21488
	9	1.25497	1.14873
	10	1.22048	1.14324
	11	1.20816	1.14461
	12	1.27389	1.1435
	13	1.27765	1.15763
	14	1.13091	1.11272
	15	1.24111	1.12228
	16	1.22458	1.26519
	17	1.27214	1.16423
	18	1.20275	1.13891
	19	1.24703	1.0987
	20	1.22586	1.14718
	21	1.2761	1.19981
	22	1.26842	1.17386
	23	1.22533	1.07273
	24	1.21195	1.13137
	25	1.1781	1.22779
	26	1.08382	1.06734
	27	1.24958	1.12342
	28	1.20634	1.07199
	29	1.1549	1.16824
	30	1.21915	1.11089

## Sheet: 2d
		correlation of difference in Euclidean distance from baseline to number of interaction bouts
		AON
		number of interactions per session	ΔEuclidean distance from baseline (familiar-novel)
sessions	1	16	-0.113549
	2	17	0.0974453
	3	19	0.147324
	4	45	0.337686
	5	33	0.113737
	6	25	0.0633322
	7	27	0.173658
	8	30	-0.0110901
	9	16	4.73656e-05
	10	21	-0.0769186
	11	20	-0.100616
	12	15	-0.0473634
	13	23	-0.0552543
	14	24	-0.0533241
	15	24	0.0588886
	16	19	0.123119
	17	27	-0.011758
	18	34	0.112884
	19	24	-0.0543686
	20	32	0.173149
	21	26	0.0655684
	22	26	0.0891879
	23	31	0.153673
	24	20	-0.140914

## Sheet: 2e
		mean Euclidean distance from baseline (0 to +1 s relative to odor onset)
		pPC
		familiar	novel
trials	1	0.988225	0.772805
	2	0.74158	0.691885
	3	0.770654	0.72287
	4	0.680144	0.685037
	5	0.62969	0.571188
	6	0.606102	0.54164
	7	0.585101	0.558981
	8	0.587639	0.584734
	9	0.694874	0.588718
	10	0.679129	0.582563
	11	0.678226	0.559067
	12	0.628978	0.663149
	13	0.590464	0.629533
	14	0.572274	0.521781
	15	0.546422	0.549599
	16	0.659164	0.515601
	17	0.580977	0.528655
	18	0.610592	0.599525
	19	0.645173	0.546136
	20	0.629802	0.541555
	21	0.654944	0.563043
	22	0.624931	0.572394
	23	0.625201	0.503605
	24	0.611664	0.542353
	25	0.650586	0.593793
	26	0.602316	0.596319
	27	0.634342	0.561489
	28	0.594984	0.500229
	29	0.568811	0.597691
	30	0.634919	0.571256

## Sheet: 2f
		mean Euclidean distance from baseline (0 to +1 s relative to odor onset)
		LEC
		familiar	novel
trials	1	0.995745	0.936361
	2	0.786835	0.682326
	3	0.735472	0.615826
	4	0.697856	0.721266
	5	0.656151	0.570293
	6	0.671354	0.591548
	7	0.553453	0.546758
	8	0.584173	0.523831
	9	0.477895	0.580478
	10	0.574461	0.619697
	11	0.610519	0.531631
	12	0.610046	0.607011
	13	0.645029	0.643639
	14	0.612938	0.575368
	15	0.580566	0.571769
	16	0.596929	0.587186
	17	0.531102	0.587697
	18	0.622939	0.5786
	19	0.538957	0.549975
	20	0.499528	0.545804
	21	0.485956	0.642052
	22	0.588626	0.605354
	23	0.571445	0.560794
	24	0.613585	0.555031
	25	0.610475	0.591388
	26	0.591345	0.576882
	27	0.619555	0.511565
	28	0.540703	0.575667
	29	0.499303	0.540779
	30	0.513354	0.587494

## Sheet: 2g
		mean Euclidean distance from baseline (0 to +1 s relative to odor onset)
		VTA
		familiar	novel
trials	1	0.948003	0.805581
	2	0.83751	0.734804
	3	0.808031	0.773334
	4	0.826652	0.85445
	5	0.880084	0.755398
	6	0.77065	0.874683
	7	0.945721	0.835949
	8	0.822524	0.704496
	9	0.822001	0.951321
	10	0.793932	0.755323
	11	0.747524	0.767922
	12	0.96441	0.734026
	13	0.923995	0.849553
	14	0.753905	0.920019
	15	0.832387	0.877419
	16	0.746726	0.810051
	17	0.847001	0.914024
	18	0.936253	0.942943
	19	0.87808	0.761956
	20	1.15759	0.764364
	21	0.940809	0.858389
	22	1.13798	0.956813
	23	0.87569	0.841613
	24	0.960502	0.747386
	25	0.87996	0.796408
	26	0.983707	0.909955
	27	0.969009	0.769488
	28	0.894898	0.818179
	29	0.767787	0.740309
	30	0.865531	0.759428

## Sheet: 3c
		Session-average of beta-oscillation power during odor presentation (0 to +1 s relative to odor onset)
		MOB		AON
		familiar	novel	familiar	novel
sessions	1	10.1653	8.68475	11.0207	9.80922
	2	5.90265	5.93911	7.92106	7.70445
	3	5.26944	5.45209	9.58743	9.84045
	4	3.42782	2.5072	6.79692	5.36391
	5	11.1114	10.1902	11.9131	10.5569
	6	12.6006	12.3458	10.7336	10.9517
	7	5.64245	2.75011	5.27067	2.65089
	8	10.1138	7.43624	8.90596	6.37956
	9	7.86988	8.01289	6.43475	6.83236
	10	2.05634	2.61749	3.0862	3.92917
	11	6.36268	5.14444	7.73583	7.4526
	12	8.71415	7.11862	8.4037	6.79545
	13	2.14944	1.82684	3.02522	2.34958
	14	5.67198	4.80253	7.86222	7.09992
	15	3.60264	4.20753	2.89279	3.49033
	16	5.59638	5.07218	6.67647	6.37433
	17	5.3961	4.66881	5.999	5.55498
	18	3.72236	2.95061	7.49165	5.64425
	19	5.30331	6.76405	9.26864	10.4769
	20	8.10786	7.22437	10.9751	10.02
	21	3.83701	1.91226	3.55533	1.7525
	22	7.79572	4.88042	6.76645	4.3854
	23	7.75948	6.54597	6.22116	5.29042

## Sheet: 3d
		spike-LFP phase-synchronization in AON
		Δppc (familiar-novel)
units	1	-0.000811077
	2	0.000153761
	3	-0.158434
	4	0.0764618
	5	-0.0690474
	6	0.00129714
	7	0.0395038
	8	0.0153059
	9	0.0251207
	10	-0.0459852
	11	-0.0592995
	12	-0.00213389
	13	-0.0115832
	14	0.0407881
	15	0.0453438
	16	0.0288384
	17	0.0286828
	18	0.122532
	19	0.0240421
	20	0.0458263
	21	0.00290616
	22	0.012739
	23	-0.0388544
	24	-0.00175236
	25	0.0436681
	26	0.0140547
	27	-0.000102837
	28	0.436115
	29	-0.00461125
	30	-0.00919371
	31	0.000678797
	32	0.00330078
	33	0.0109351
	34	0.432742
	35	-0.0291266
	36	0.00037342
	37	-0.00255469
	38	-0.00744363
	39	0.000935523
	40	0.00872459
	41	0.0288861
	42	0.0400403
	43	-0.00165335
	44	0.000781872
	45	-0.00112998
	46	-0.101276
	47	0.00534534
	48	0.00131156
	49	0.000628241
	50	-0.0215625
	51	0.0154866
	52	0.00758921
	53	0.0039474
	54	0.000162813
	55	-0.00747546
	56	0.000479104
	57	-0.0147189
	58	0.0550711
	59	0.00152448
	60	0.00354119
	61	0.127031
	62	-0.000492538
	63	0.0112012
	64	0.00383675
	65	-0.097767
	66	-0.00249185
	67	-0.00210179
	68	-0.0187886
	69	0.0110518
	70	0.00294048
	71	-0.00092053
	72	0.00598866
	73	-0.00215287
	74	-0.00451154
	75	0.00294083
	76	0.00931497
	77	0.00187079
	78	0.0120642
	79	0.00871215
	80	-0.0113645
	81	-0.00361258
	82	-0.00172085
	83	-0.0113368
	84	-0.00240562
	85	0.00971744
	86	0.00625774
	87	0.0061854
	88	0.0137402
	89	-0.137584
	90	0.00403774
	91	0.00449219
	92	-0.00807759
	93	-0.000348769
	94	0.0101205
	95	-0.0382835
	96	0.048888
	97	-0.0206233
	98	0.023221
	99	-0.000857837
	100	-0.0491804
	101	0.00149289
	102	0.0732367
	103	0.0356783
	104	-0.000852342
	105	-0.0539653
	106	-0.00859469
	107	0.00314201
	108	0.324591
	109	-0.239889
	110	-0.0550807
	111	0.00822191
	112	-0.000914749
	113	0.0245082
	114	0.00301021
	115	-0.00610569
	116	0.0707434
	117	0.00413842
	118	-0.00121902
	119	0.0226711
	120	0.000867756
	121	-0.00507064
	122	0.000568533
	123	-0.00169418
	124	0.000443321
	125	0.00267648
	126	0.00207299
	127	-0.0116724
	128	-0.00335557
	129	-0.0433291
	130	-0.0432338
	131	-0.0124112
	132	0.0210902
	133	0.0152114
	134	-0.0371718
	135	0.0123942
	136	-0.0554235
	137	0.0198542
	138	0.0215342
	139	0.00106811
	140	-0.0400453
	141	-0.0404192
	142	0.018234
	143	-0.00739883
	144	0.0103417
	145	0.043116
	146	0.025696
	147	0.00558165
	148	-0.00139825
	149	0.0471403
	150	0.00514292
	151	-0.0266829
	152	0.012007
	153	-0.0321985
	154	0.297302
	155	-0.00541473
	156	0.0152238
	157	0.0400039
	158	-0.117176
	159	0.0330669
	160	-0.0490886
	161	0.0116179
	162	0.0396591
	163	0.0497767
	164	-0.0653635
	165	-0.000605123
	166	0.0421371
	167	-0.0408454
	168	-0.0140567
	169	-0.00896341
	170	-0.00630995
	171	0.0105552
	172	-0.0123645
	173	-0.0175931
	174	-0.0037212
	175	0.0677686
	176	0.0159179
	177	0.0214492
	178	0.0187277
	179	0.0183428
	180	-0.024491
	181	0.261412
	182	0.0885353
	183	-0.00220346
	184	0.0318606
	185	-0.00757445
	186	0.0045596
	187	0.032032
	188	-0.0048098
	189	0.014727
	190	0.0115902
	191	0.00264933
	192	-0.0224925
	193	-0.00258123
	194	0.0356798
	195	-0.00222384
	196	-0.0178112
	197	0.0261368
	198	-0.0131234
	199	0.0594591
	200	0.0222561
	201	0.0271025
	202	-0.0627574
	203	-0.298438
	204	0.026125
	205	0.00216586
	206	0.0102053
	207	0.016906
	208	0.0110846
	209	0.000820174
	210	-0.0136243
	211	0.0504641
	212	0.0119658
	213	0.0209988
	214	0.013065
	215	0.190873
	216	-0.00490929
	217	0.0143535
	218	0.0141472
	219	0.00172769
	220	0.0106287
	221	0.100088
	222	0.0143717
	223	0.0142812
	224	0.00832645
	225	-0.00228699
	226	0.00582482
	227	0.0712141
	228	0.000544713
	229	-0.00436343
	230	-0.00259502
	231	-0.0163735
	232	0.12396
	233	0.416759
	234	0.0596748
	235	-0.0185868
	236	0.0947059
	237	-0.100042
	238	-0.0227793
	239	-0.0720809
	240	0.009285
	241	-0.0940786
	242	-0.0860831
	243	0.0687738
	244	-0.00369756
	245	0.0402006
	246	-0.014634
	247	-0.0120342
	248	-0.0115271
	249	0.00375438
	250	0.00749783
	251	-0.0135231
	252	0.0111321
	253	0.0697061
	254	0.0246523
	255	0.00115204
	256	-0.0257069
	257	-0.00207422
	258	0.00482008
	259	0.00818687
	260	0.064066
	261	0.0657462
	262	-0.553269
	263	-0.0405204
	264	-0.00212351
	265	-0.0816971
	266	0.0740459
	267	0.0123436
	268	-0.00220345
	269	-0.0291131
	270	0.000389841
	271	1.0746
	272	-0.0578977
	273	0.0158684
	274	-0.0130862
	275	-0.0306223
	276	0.00782271
	277	-0.0514785
	278	0.0873302
	279	-0.000388427
	280	0.011987
	281	0.00222293
	282	-0.0020367
	283	0.0206383
	284	-0.00402552
	285	-0.0461752
	286	-0.0476341
	287	-0.0704775
	288	0.00853516
	289	-0.0178402
	290	0.140785
	291	-0.0328711
	292	0.0300405
	293	-0.000166001
	294	0.270483
	295	0.00465955
	296	0.0041873
	297	-0.0882879
	298	-0.153819
	299	0.0169417
	300	0.0765153
	301	0.00433528
	302	-0.0660266
	303	-0.00280447
	304	0.00825715
	305	-0.00461298
	306	0.123123
	307	-0.0250003
	308	0.00870788
	309	-0.0250152
	310	0.026832
	311	-0.0268628
	312	-0.00747328
	313	0.0272769
	314	0.0062047
	315	-0.00794622
	316	0.000643868
	317	0.0270085
	318	-0.0355337
	319	0.147878
	320	0.0240851
	321	0.0168544
	322	0.0496207
	323	0.0134575
	324	-0.0367832
	325	-0.00242173
	326	0.0451742
	327	-0.125086
	328	0.0203044
	329	0.0160053
	330	-0.0477004
	331	-0.0184111
	332	-0.0666192
	333	-0.377335
	334	-0.277015
	335	-0.0156382
	336	0.00984814
	337	-0.00226774
	338	-0.0148083
	339	0.0506538
	340	-0.00188316
	341	-0.0165474
	342	-0.0968798
	343	0.123884
	344	0.0184998
	345	-0.209582
	346	0.000779719
	347	0.00167016
	348	0.078721
	349	0.0192308
	350	0.0502793
	351	-0.0300743
	352	-0.10209
	353	-0.00602625
	354	0.0141727
	355	-0.0653461
	356	-0.0170237
	357	0.126019
	358	-0.0698737
	359	0.0476384
	360	-0.00710931
	361	-0.110958
	362	-0.0400984
	363	0.0657446
	364	0.37184
	365	0.155696
	366	0.0111214
	367	-0.0542184
	368	-0.112282
	369	0.127602
	370	0.0357147
	371	0.0730756
	372	0.0429129
	373	-0.00174655
	374	-0.00382531
	375	-0.23305
	376	0.0437598
	377	0.00714332
	378	-0.0151554
	379	-0.00360631
	380	0.119268
	381	0.136243
	382	-0.0339059
	383	-0.0152164
	384	-0.0540314
	385	0.000621214
	386	-0.00252767
	387	-0.0368695
	388	0.0297338
	389	0.120787
	390	-0.0464954
	391	-0.163484
	392	-0.0676995
	393	-0.088919
	394	-0.0177801
	395	0.00754539
	396	0.0314825
	397	-0.00680683
	398	0.00156701
	399	-0.0290373
	400	-0.00630671
	401	0.0121129
	402	-0.00624101
	403	-0.011342
	404	-0.0450891
	405	0.0175652
	406	-0.0150036
	407	0.0247299
	408	-0.0387515
	409	-0.053943
	410	0.0259894
	411	-0.0295302
	412	-0.0190295
	413	-0.0131359
	414	-0.0172797
	415	-0.00227442
	416	-0.00196064
	417	0.00485226
	418	0.0232019
	419	-0.054801
	420	-0.157635
	421	0.00471318
	422	0.0164489
	423	-0.00800367
	424	-0.00684681
	425	-0.0200511
	426	0.0755409
	427	-0.012124
	428	-0.0226639
	429	-0.0674022
	430	0.00774155
	431	0.0129226
	432	-0.0180852
	433	-0.0348392
	434	0.0282323
	435	-0.00124845
	436	-0.115257
	437	0.177066
	438	0.0995906
	439	-0.0147506
	440	0.0113565
	441	0.0332398
	442	0.00141708
	443	0.00267836
	444	0.0999645
	445	-0.148321
	446	0.0519896
	447	-0.0039238
	448	-0.0812751
	449	0.0620704
	450	0.0880597
	451	-0.00876831
	452	-0.00779181
	453	-0.190554
	454	0.0190221
	455	-0.0325698
	456	-0.0855804
	457	-0.0363361
	458	0.0171986
	459	-0.00397619
	460	-0.0237728
	461	-0.0058591
	462	-0.000275543
	463	0.000319294
	464	0.00687212
	465	-0.719926
	466	0.00553363
	467	-0.0172655
	468	-0.00857789
	469	-0.00144954
	470	-0.663948
	471	0.0401535
	472	0.0665521
	473	0.0154486
	474	0.104432
	475	0.00609847
	476	0.0375181
	477	-0.0180674
	478	0.00103821
	479	-0.00944399
	480	-0.0162675
	481	-0.0246838
	482	-0.00131442
	483	-0.0325631
	484	-0.00137968
	485	0.0965458
	486	-0.0255586
	487	-0.0341214
	488	0.00276874
	489	0.166364
	490	0.00302398
	491	0.172292
	492	0.00945933
	493	0.0350766
	494	-0.0110158
	495	-0.0607184
	496	-0.0438253
	497	0.0645001
	498	-0.0633038
	499	-0.148074
	500	0.122485
	501	0.005874
	502	0.0519343
	503	-0.0180669
	504	-0.107662
	505	-0.00157294
	506	0.0404419
	507	0.00234937
	508	-0.00080159
	509	0.0469217
	510	-0.00870781
	511	8.30485e-05
	512	-0.00322093
	513	-0.000351268
	514	-1.14916e-05
	515	-0.0112907
	516	0.0371349
	517	-0.00658612
	518	0.0572996
	519	-0.00468833
	520	0.00179985
	521	-0.0057965
	522	-0.00216113
	523	-0.025129
	524	-0.00892812
	525	-0.00772062
	526	-0.0282549
	527	-0.000890716
	528	-0.0020499
	529	-0.0139808
	530	-0.00951503
	531	0.0147071
	532	0.0218753
	533	-0.00430119
	534	-0.0654286
	535	0.0308479
	536	-0.00255444
	537	-0.00656796
	538	0.054927
	539	-0.0286589
	540	-0.00102053
	541	0.00658681
	542	-0.00940531
	543	0.0100385
	544	-0.62062
	545	-0.00187885
	546	0.0341779
	547	0.0289639
	548	0.0330935
	549	0.0046595
	550	0.0388884
	551	0.0292386
	552	0.00285411
	553	0.00726398
	554	0.0181566
	555	0.0198461
	556	0.0267775
	557	0.0371435
	558	0.0167468
	559	-0.0086926
	560	0.000824981
	561	0.00155766
	562	-0.0130994
	563	-0.00375167
	564	-0.0113519
	565	0.0026536
	566	-0.00518884
	567	-0.00823028
	568	0.039254
	569	-0.000955307
	570	-0.00452925
	571	-0.257623
	572	-0.0153097
	573	-0.110271
	574	0.0301692
	575	0.0329987
	576	0.00216219
	577	0.070312
	578	0.0121433
	579	0.0609923
	580	-0.0100181
	581	-0.000506807
	582	0.0329115
	583	0.0369434
	584	-0.162608
	585	0.00744766
	586	-0.0064601
	587	0.00593873
	588	0.104338
	589	0.136897
	590	-0.0165331
	591	0.00279038
	592	-0.00106129
	593	-0.0107866
	594	-0.0640314
	595	-0.015277
	596	-0.0691844
	597	0.0207489
	598	-0.00616323
	599	-0.00217703
	600	0.00560481
	601	0.046286
	602	0.0272237
	603	-0.00542477
	604	0.00462435
	605	0.211311
	606	-0.00186703
	607	-0.00859246
	608	-0.0385481
	609	-0.075687
	610	-0.109434
	611	-0.000547809
	612	-5.78148e-05
	613	-0.000843301
	614	-0.00125353
	615	0.0159885
	616	0.263278
	617	-0.0671077
	618	0.579908
	619	0.00061783
	620	0.00284798
	621	0.0151411
	622	0.0574252
	623	-0.0551732
	624	0.0264753
	625	0.0125409
	626	-0.0199527
	627	0.031742
	628	0.102556
	629	0.00743099
	630	0.00147642
	631	0.0798111
	632	0.0549429
	633	0.037573
	634	0.00457833
	635	0.0364499
	636	-0.019509
	637	-0.0181354
	638	-0.0593205
	639	-0.0258723
	640	0.0241817
	641	0.0140124
	642	0.00311799
	643	-0.00866572
	644	-0.0240354
	645	0.069313
	646	0.0403558
	647	-0.019266
	648	0.158825
	649	0.00705788
	650	0.0594691
	651	0.00492869
	652	0.0407456
	653	-0.0145151
	654	0.00767217
	655	0.0871437
	656	0.0132464
	657	0.0363284
	658	-0.0811654
	659	0.0136745
	660	-0.0394877
	661	0.117528
	662	0.00528863
	663	0.0192658
	664	0.046753
	665	0.00870519
	666	-0.0243744
	667	0.0251229
	668	0.0179311
	669	0.0773082
	670	0.00489428
	671	0.0963517
	672	-0.148107
	673	-0.12187
	674	0.0153633
	675	-0.00885966
	676	0.00627743
	677	0.0706448
	678	0.0349533
	679	0.0342881
	680	0.00643465
	681	0.00230618
	682	-0.00397599
	683	-0.127134
	684	0.00128413
	685	-0.10416
	686	-0.000604607
	687	-0.0124868
	688	-0.0104374
	689	-0.00861693
	690	-0.022489
	691	0.11515
	692	0.00727075
	693	0.0977146
	694	-0.00132728
	695	-0.0539938
	696	0.00514578
	697	-0.00809782
	698	0.239897
	699	-0.475321
	700	-0.0480631
	701	-0.0250298
	702	-0.0141715
	703	0.00301449
	704	-0.0330832
	705	0.0288564
	706	0.0224547
	707	0.0341886
	708	0.0043847
	709	-0.00791961
	710	0.0305365
	711	0.867287
	712	0.138331
	713	-0.00239483
	714	0.0426486
	715	0.037017
	716	0.0367385
	717	0.0310336
	718	-0.0142755
	719	-0.336851
	720	0.0348038
	721	0.0334492
	722	0.127327
	723	-0.0300815
	724	0.107297
	725	-1.09369
	726	-0.265981
	727	0.0304807
	728	0.0041913
	729	-0.0047357
	730	0.00582033
	731	0.00138055
	732	0.0176363
	733	0.00712915
	734	0.0191216
	735	-0.0560052
	736	-0.00380339
	737	0.0161476
	738	-0.0732083
	739	0.0174419
	740	0.0213722
	741	0.0137843
	742	0.00514651
	743	0.00318663
	744	-0.229209
	745	-0.00478519
	746	0.0180636
	747	-0.0251889
	748	0.00565231
	749	-0.020626
	750	-0.00671465

[truncated: 57 more sheets: 3e, 4d, 4g, 6d, 7c, 7f, 8a, 8b, 8c, S2a, S2d, S2g, S4d, S4g, S5a, S5b-c, S5d, S5f, S5g, S6a …]
